# Supplementary material for: MiR-144-3p Enhances Cardiac Fibrosis After Myocardial Infarction by Targeting PTEN
Source: Front Cell Dev Biol. 2019 Oct 29;7:249. doi: 10.3389/fcell.2019.00249 (PMC6828614; doi:10.3389/fcell.2019.00249)
Supplement: Supplementary file 2 [file Table_2.xlsx]

## Sheet: Table S1
	Table S1. Primers for qRT-PCR
	Primer	Sequence (5'-3')	Product size
	α-SMA	F: GACAATGGCTCTGGGCTCTGTAA	147 bp
		R: CTGTGCTTCGTCACCCACGTA
	Col1A1	F: CCCGGGTTTCAGAGACAACTTC	148 bp
		R: TCCACATGCTTTATTCCAGCAATC
	GAPDH	F：GGATTTGGTCGTATTGGG	205 bp
		R: GGAAGATGGTGATGGGATT
	PTEN	F: TCAGCCGTTACCTGTGTGTG	210 bp
		R: TCCTTGTCATTATCTGCACGC
	Col3A1	F: AATCAGGTAGACCCGGACGA	284 bp
		R: TCGAGCACCGTCATTACCC
	miR-144-3p	F: GCCCCTACAGTATAGATGATGTA	59 bp
		R: GTGCAGGGTCCGAGGT
	U6	F: CTGGTAGGGTGCTCGCTTCGGCAG	150 bp
		R: CAACTGGTGTCGTGGAGTCGGC

## Sheet: Table S2
	Table S2 Mapped information for small RNA sequencing
	sample	total	match	ratio(%)	Exon_sense	Exon_antisense	Intron_sense	Intron_antisense
	MI_1	13753272 (100.00%)	11431665	83.12	10265477 (74.64%)	161327 (1.17%)	6333065 (46.05%)	1593981 (11.59%)
	MI_2	10355122 (100.00%)	8826842	85.24	7764219 (74.98%)	156227 (1.51%)	4723319 (45.61%)	1532131 (14.80%)
	MI_3	13997250 (100.00%)	11768737	84.08	10735239 (76.70%)	164878 (1.18%)	6295833 (44.98%)	1905752 (13.62%)
	Control_1	12700570 (100.00%)	10535735	82.95	9646913 (75.96%)	118777 (0.94%)	6284180 (49.48%)	1555208 (12.25%)
	Control_2	13382366 (100.00%)	11207338	83.75	10684924 (79.84%)	134391 (1.00%)	6438094 (48.11%)	1327789 (9.92%)
	Control_3	15038043 (100.00%)	12488105	83.04	11596656 (77.12%)	168107 (1.12%)	7773641 (51.69%)	1860285 (12.37%)

## Sheet: Table S3
Table S3 The differentially expressed miRNAs between MI and control pigs.
id	Control1_TPM	Control2_TPM	Control3_TPM	MI1_TPM	MI2_54603_TPM	MI3_TPM	control_mean	MI_mean	log2.fc.	PValue
miR-105-5p	0.243	0.2213	0.3915	0	0	0	0.285267	0.01	-4.83424	0.0358127
miR-1247-5p	6.3179	4.8681	4.1501	18.1117	9.2355	4.7633	5.11203	10.7035	1.06611	0.0365174
miR-1247-3p	0.324	0.2213	0.3132	1.2017	0.7827	0.5774	0.286167	0.853933	1.57727	0.0423001
miR-1296-5p	0.162	0.4426	0.1566	0.7725	0.6261	1.0826	0.253733	0.827067	1.70469	0.0224386
miR-144-5p	11.7448	11.617	17.4619	30.0431	18.5493	24.2497	13.6079	24.2807	0.835366	0.0167664
miR-144-3p	2.187	2.766	2.9756	4.206	2.8176	7.7224	2.64287	4.91533	0.895186	0.0443521
miR-148-5p	1.944	11.617	5.1681	0.6867	0.7044	0.7939	6.24303	0.728333	-3.09958	2.4e-05
miR-17-5p	0	0	0	0.1717	0.1565	0.5774	0.01	0.301867	4.91584	0.0274232
miR-190-5p	0.486	0.3319	0.7047	1.7167	0.9392	1.3713	0.507533	1.3424	1.40324	0.0401815
miR-212-3p	2.268	5.3106	3.4454	1.1159	1.0957	1.7321	3.67467	1.31457	-1.48303	0.0258697
miR-21-5p	128.706	188.638	318.699	67.4682	83.5894	124.208	212.014	91.7551	-1.2083	0.0130099
miR-21-3p	0.972	11.7276	2.819	1.03	0.8609	1.7321	5.17287	1.20767	-2.09874	0.0208999
miR-275-3p	0	4.0936	0	0	0	0	1.36453	0.01	-7.09226	0.0101677
miR-2765-5p	0.243	1.6596	0	0	0	0	0.6342	0.01	-5.98687	0.019484
miR-2779-z	39.2842	107.098	38.1342	29.6139	25.4368	26.6314	61.5054	27.2274	-1.17565	0.0312449
miR-285-3p	0.324	0.5532	0.7047	2.0601	1.4871	0.7217	0.5273	1.42297	1.43221	0.0252275
miR-2904-5p	4.1309	4.7574	1.9576	1.4592	0.4696	0.433	3.6153	0.787267	-2.19919	0.00329292
miR-299-5p	0.243	1.4383	2.584	0.1717	0.2348	0.2887	1.42177	0.231733	-2.61715	0.0147073
miR-299-3p	29.6454	109.974	71.5702	23.9486	19.0972	46.3343	70.3966	29.7934	-1.24052	0.0228191
miR-29-3p	50.057	48.7914	34.4539	74.1635	85.6243	49.6542	44.4341	69.814	0.651849	0.0395553
miR-3120-3p	0	0.3319	0	0.6867	0.5479	0.5052	0.110633	0.579933	2.3901	0.0183378
miR-322-5p	0	0.2213	0	0.3433	0.8609	0.2887	0.0737667	0.497633	2.75404	0.0231869
miR-322-3p	12.2308	6.417	5.403	8.1546	36.2377	23.0228	8.01693	22.4717	1.48699	0.00893257
miR-351-3p	0	0	0.1566	0.6009	2.1132	1.8043	0.0522	1.50613	4.85066	1.86e-05
miR-3959-5p	3.2399	11.5064	14.0165	2.8326	2.8959	4.5468	9.5876	3.4251	-1.48502	0.0253692
miR-3959-3p	3.6449	13.0553	10.7277	3.0901	1.9567	4.1138	9.14263	3.05353	-1.58213	0.0117381
miR-411-3p	4.4549	15.8213	13.7033	4.4635	2.9742	5.7737	11.3265	4.4038	-1.36288	0.0308305
miR-4492-3p	11.3398	18.6978	8.3003	8.3262	3.6786	2.8869	12.7793	4.9639	-1.36426	0.0363055
miR-4497-5p	11.5018	44.3659	27.3282	7.2962	1.5653	12.4136	27.732	7.0917	-1.96735	0.0037793
miR-4508-5p	27.3775	39.6084	15.0344	18.1975	6.3396	5.7016	27.3401	10.0796	-1.43958	0.0219963
miR-451-5p	14.5797	10.6213	13.625	47.1247	15.3404	45.4682	12.942	35.9778	1.47505	0.00127617
miR-451-3p	0.648	0	0.1566	2.0601	0.9392	0.5774	0.2682	1.19223	2.15229	0.0458378
miR-455-5p	0.567	3.2085	1.801	0.6867	0.3131	0.3609	1.85883	0.453567	-2.03501	0.027571
miR-485-3p	5.4269	21.3532	23.4913	6.6953	3.209	10.0319	16.7571	6.6454	-1.33435	0.0456858
miR-5606-5p	1.62	3.6511	1.801	1.2876	0.6261	0.433	2.35737	0.782233	-1.59151	0.0460956
miR-574-3p	0.729	2.1021	3.3671	0.1717	0.4696	1.0826	2.06607	0.574633	-1.84617	0.0480752
miR-582-5p	1.944	1.9915	1.6444	3.4335	3.3655	4.0416	1.85997	3.61353	0.958133	0.0306342
miR-582-3p	7.3709	10.7319	7.3606	14.9357	9.9399	17.3934	8.4878	14.0897	0.731175	0.0296319
miR-590-3p	36.6113	42.3744	29.1292	20.0001	9.4703	12.197	36.0383	13.8891	-1.37557	0.00557845
miR-654-3p	0	0	2.0359	0	0	0	0.678633	0.01	-6.08456	0.0251331
miR-656-3p	13.3647	89.5062	58.65	13.8198	9.4703	30.3843	53.8403	17.8915	-1.58941	0.0161118
miR-6937-5p	9.7198	11.3957	8.5352	5.4936	2.4263	1.9486	9.88357	3.2895	-1.58716	0.00922176
miR-7-5p	1.296	0.4426	1.4878	0.1717	0.1565	0.5052	1.07547	0.2778	-1.95284	0.0343514
miR-9261-3p	0.567	8.1872	5.5596	0.7725	0	1.9486	4.77127	0.907033	-2.39514	0.0270621
novel-m0002-3p	0.243	0.9957	0.7047	0	0.1565	0	0.6478	0.0521667	-3.63435	0.0151232
novel-m0042-5p	0.972	0.4426	1.4878	2.4893	2.1132	2.093	0.967467	2.23183	1.20595	0.0390383
novel-m0068-5p	0.729	8.2979	3.9935	0.3433	1.5653	1.2269	4.34013	1.04517	-2.05401	0.0350244
novel-m0084-5p	1.053	2.8766	0.5481	0.6867	0	0	1.49257	0.2289	-2.70501	0.0427908
novel-m0101-5p	0.891	3.7617	0.9397	0.3433	0.3913	0.5774	1.86413	0.437333	-2.0917	0.0283322
novel-m0121-3p	0	0	0	0.4292	2.1132	0.1443	0.01	0.895567	6.48473	0.000572569
novel-m0166-5p	0	0	0	0.4292	0.3913	0.2165	0.01	0.345667	5.11131	0.0127692
ssc-miR-10386	6.4799	21.4638	9.6314	2.4893	1.174	3.3921	12.525	2.3518	-2.41298	7.47e-05
ssc-miR-10390	11.0158	44.034	46.826	3.2618	0.1565	5.4851	33.9586	2.9678	-3.51631	2.36e-05
ssc-miR-10391	6.3179	21.7957	19.7327	3.8627	0.2348	8.805	15.9488	4.30083	-1.89076	0.0287162
ssc-miR-127	6.3989	24.1191	18.9497	5.0644	5.0091	7.0728	16.4892	5.71543	-1.52859	0.0103908
ssc-miR-1285	10.0438	10.0681	4.7766	4.206	3.0524	3.6086	8.29617	3.62233	-1.19553	0.0462465
ssc-miR-136-3p	28.8354	207.778	120.275	39.3135	35.6898	69.0684	118.963	48.0239	-1.30869	0.0443065
ssc-miR-136-5p	6.2369	43.3701	17.9317	6.2661	6.8092	9.238	22.5129	7.43777	-1.59781	0.0213883
ssc-miR-144	1285.77	2401.95	1225.7	2317.35	2330.56	2776.88	1637.81	2474.93	0.595624	0.0107144
ssc-miR-146b	131.217	275.157	141.653	38.8843	59.0135	101.618	182.676	66.5052	-1.45774	0.00265586
ssc-miR-155-3p	0.243	0.3319	0.4698	0	0	0	0.348233	0.01	-5.12198	0.0155276
ssc-miR-155-5p	27.3775	79.3275	110.801	16.91	16.4361	36.0137	72.5019	23.1199	-1.64888	0.00275466
ssc-miR-199a-3p	2094.38	7341.5	9107.35	2230.31	2524.2	3009.28	6181.07	2587.93	-1.25606	0.0178518
ssc-miR-199a-5p	9043.55	37128.7	37390.8	9630.18	10890.6	15982.1	27854.4	12167.6	-1.19485	0.0255594
ssc-miR-199b-3p	2093.81	7341.28	9106.8	2230.05	2523.8	3009.06	6180.63	2587.64	-1.25612	0.0177523
ssc-miR-21-3p	72.2506	815.846	226.456	34.85	66.7619	119.444	371.517	73.6854	-2.33398	0.00151438
ssc-miR-214-3p	80.8364	318.97	350.177	76.9961	100.652	111.361	249.994	96.3363	-1.37574	0.0149771
ssc-miR-215	0	1.6596	0.6264	0.4292	12.3662	1.0826	0.762	4.626	2.6019	0.00851831
ssc-miR-21-5p	4603.79	10233.4	13498.8	1913.66	3034.11	3481.93	9445.32	2809.9	-1.74908	0.000134857
ssc-miR-221-3p	53.0539	79.6594	76.4251	31.3306	27.237	42.7257	69.7128	33.7644	-1.04592	0.0153875
ssc-miR-376c	0.162	0.9957	1.0963	0	0	0	0.751333	0.01	-6.23138	0.000734418
ssc-miR-381-3p	164.751	1019.97	677.959	192.705	190.424	339.929	620.894	241.019	-1.3652	0.0212792
ssc-miR-381-5p	0.405	0.4426	0.1566	0	0	0	0.334733	0.01	-5.06494	0.0266641
ssc-miR-424-3p	5.5079	23.234	12.2155	5.1502	4.6178	6.5676	13.6525	5.4452	-1.3261	0.0405165
ssc-miR-4332	7.2899	16.3744	6.8125	4.8927	1.9567	3.6808	10.1589	3.51007	-1.53318	0.0121904
ssc-miR-450a	86.8303	332.468	194.038	88.0691	78.6585	114.031	204.445	93.5864	-1.12735	0.0354101
ssc-miR-450c-5p	113.074	433.591	258.013	112.018	94.312	153.726	268.226	120.019	-1.16019	0.0283877
ssc-miR-451	759.279	531.284	867.847	2083.36	1416.48	1297.14	719.47	1598.99	1.15216	0.000909762
ssc-miR-493-3p	1.215	2.3234	3.1322	0.515	0.6261	1.1547	2.22353	0.765267	-1.53882	0.0417529
ssc-miR-542-3p	34.3433	112.298	61.1557	26.4379	24.2628	35.0033	69.2656	28.568	-1.27774	0.0120434
ssc-miR-582-5p	195.044	197.047	160.132	274.25	269.474	301.029	184.074	281.584	0.613279	0.0268223
ssc-miR-615	0.324	2.3234	0.6264	0.1717	0.1565	0.2165	1.09127	0.181567	-2.58743	0.0260765
ssc-miR-7136-3p	0.486	0.8851	0	0.6867	10.253	0	0.457033	3.64657	2.99617	0.0209891
ssc-miR-7136-5p	5.1029	2.434	0	1.8884	60.2657	1.66	2.5123	21.2714	3.08183	0.0184762

## Sheet: Table S4
	Table S4 Optical density of protein expression
	Symbols of proteins	mimic NC	miR-144-3p mimic	inhibitor NC	miR-144-3p inhitor	Figures
	α-SMA	440.492	959.846	399.747	177.399	Figure 3B
		411.87	942.127	401.464	195.257
		447.957	976.169	412.96	200.695
	GAPDH	1376.08	1332.51	1340.87	1452.35
		1398.79	1350.87	1359.88	1470.82
		1334.23	1332.51	1338.98	1450.86
	PTEN	589.794	57.442	501.1	1120.25	Figure 4F
		588.617	56.754	524.336	1113.17
		628.12	67.139	551.856	1115.16
	GAPDH	1376.08	1332.51	1340.87	1452.35
		1398.79	1350.87	1359.88	1470.82
		1334.23	1332.51	1338.98	1450.86
	COl1A1	427.186	337.888	329.696	119.8	Figure 3F
		423.199	347.641	339.164	124.649
		438.131	329.146	333.744	121.031
	Col3A1	211.629	255.219	305.352	210.132
		230.184	261.309	311.008	224.075
		212.884	249.35	309.547	214.33
	GAPDH	1038.35	955.307	974.356	1020.4
		1044.64	950.954	981.681	1003.47
		1046.16	957.69	988.146	1033.47
	* The expressions were normalized by mimic-NC

## Sheet: Table S5
	Table S5 Optical density of protein expression
	Symbols of proteins	siPTEN-NC	miR-144-3p mimic	miR-144-3p inhitor	miR-144-3p inhitor+siPTEN	siPTEN	Figures
	α-SMA	609.991	2534.09	270.228	1061.35	2504.57	Figure 5C
		614.445	2539.16	265.371	1081.66	2487.46
		601.881	2543.11	276.479	1066.82	2514.39
	COl1A1	302.027	805.222	179.773	604.977	864.285
		290.224	793.289	168.387	592.581	842.027
		315.478	826.318	189.211	627.032	885.074
	Col3A1	969.607	1521.67	831.792	1254.23	1717.04
		963.351	1511.36	824.326	1234.2	1709.96
		951.568	1541.36	850.634	1261.36	1723.98
	GAPDH	1267.23	1160.12	1274.65	1298.01	1263.32
		1276.49	1156.56	1281.42	1301.91	1258.3
		1280.14	1173.15	1280.59	1286.83	1270.41
	* The expressions were normalized by siPTEN-NC
